# Supplementary material for: Thyroid hormone receptor beta signaling is a targetable driver of prostate cancer growth
Source: Mol Cancer. 2025 Oct 14;24:256. doi: 10.1186/s12943-025-02451-2 (PMC12523147; doi:10.1186/s12943-025-02451-2)
Supplement: Supplementary file 2 — Supplementary Material 2. [file 12943_2025_2451_MOESM2_ESM.xlsx]

## Sheet: thyroid hormone signaling
#Pat	CADD	SUM	full_annot_name	var_gen_coord	variant_type	HGVSc	HGVSp	snpDB	COSMIC	protein_region
2	3.3	5.3	MED12:NM_005120.2:exon42:c.6226_6228del:p.Q2076del	ChrX(GRCh38):g.71140798CAG>-	deletion	c.6226_6228del	p.Q2076del	rs757160341	COSM7255196,COSM7255195,COSM7255194
1	7.40125	8.40125	MED12:NM_005120.2:exon29:c.4070G>A:p.R1357H	ChrX(GRCh38):g.71131572G>A	SNV	c.4070G>A	p.R1357H	.	COSM6911875,COSM6911874,COSM6911873,COSM6005126,COSM266919,COSM266918
1	5	6	MED12:NM_005120.2:exon13:c.1753C>T:p.R585X	ChrX(GRCh38):g.71124167C>T	SNV	c.1753C>T	p.R585X	.	.	creates an R
1	4.99	5.99	MED12:NM_005120.2:exon26:c.3670C>T:p.L1224F	ChrX(GRCh38):g.71129408C>T	SNV	c.3670C>T	p.L1224F	rs1057519912	COSM757682,COSM757681,COSM6925287,COSM6215156,COSM242563
1	4.965	5.965	MED12:NM_005120.2:exon24:c.3431A>G:p.E1144G	ChrX(GRCh38):g.71128674A>G	SNV	c.3431A>G	p.E1144G	.	COSM255802
1	4.715	5.715	MED12:NM_005120.2:exon36:c.4906C>T:p.R1636C	ChrX(GRCh38):g.71135134C>T	SNV	c.4906C>T	p.R1636C	.	COSM7212523,COSM7212522,COSM7212521	interaction domain
1	3.51	4.51	MED12:NM_005120.2:exon23:c.3257A>T:p.K1086M		SNV	c.3257A>T	p.K1086M	.	.	creates a K
1	3.3	4.3	MED12:NM_005120.2:exon42:c.6256_6258del:p.Q2086del	ChrX(GRCh38):g.71140830GCA>-	deletion	c.6256_6258del	p.Q2086del	rs1246803647	COSM5878232,COSM5020175,COSM5020174
1	2.98	3.98	MED12:NM_005120.2:exon16:c.2291G>A:p.R764Q	ChrX(GRCh38):g.71125415G>A	SNV	c.2291G>A	p.R764Q	.	COSM6119198,COSM6119197,COSM6119196
1	2.445	3.445	MED12:NM_005120.2:exon39:c.5696G>A:p.R1899Q	ChrX(GRCh38):g.71137331G>A	SNV	c.5696G>A	p.R1899Q	rs867804014	COSM6949971,COSM214028,COSM214027
1	0.03	1.03	MED12:NM_005120.2:exon39:c.5653G>A:p.V1885I	ChrX(GRCh38):g.71137288G>A	SNV	c.5653G>A	p.V1885I	rs762659794	COSM6912790,COSM5472909,COSM5472908
1	0	1	MED12:NM_005120.2:intron5:c.736-53_736-40dup:.	ChrX(GRCh38):g.71121273->ACTTTATCTGCTTC	insertion	c.736-53_736-40dup	.	rs780461854	.
1	0	1	MED12:NM_005120.2:intron5:c.736-8A>C:.	ChrX(GRCh38):g.71121319A>C	SNV	c.736-8A>C	.	rs62609586	COSM7234072,COSM7234071,COSM7234070
1	0	1	MED12:NM_005120.2:exon28:c.3930A>C:p.=(p.P1310P)	ChrX(GRCh38):g.71130097A>C	SNV	c.3930A>C	p.=(p.P1310P)	rs5030619	COSM5831323,COSM3759538
1	0	1	MED12:NM_005120.2:intron31:c.4415+36G>A:.	ChrX(GRCh38):g.71132574G>A	SNV	c.4415+36G>A	.	.	.
1	6.9885	7.9885	MED16:NM_005481.2:exon5:c.449C>T:p.S150L	Chr19(GRCh38):g.886200G>A	SNV	c.449C>T	p.S150L	rs781564163	.	WD3
1	4.99	5.99	MED16:NM_005481.2:exon12:c.1987C>T:p.R663C	Chr19(GRCh38):g.872037G>A	SNV	c.1987C>T	p.R663C	rs765638851	.
1	4.99	5.99	MED16:NM_005481.2:exon12:c.1966C>T:p.R656W	Chr19(GRCh38):g.872058G>A	SNV	c.1966C>T	p.R656W	rs750429963	COSM4811233,COSM1305335
1	4.96	5.96	MED16:NM_005481.2:exon5:c.667G>A:p.G223S	Chr19(GRCh38):g.885982C>T	SNV	c.667G>A	p.G223S	.	.	WD5
1	3.16384	4.16384	MED16:NM_005481.2:.:.:.	Chr19(GRCh38):g.863077G>C	SNV	.	.	rs139048452	.
1	2.87998	3.87998	MED16:NM_005481.2:exon16:c.2499T>C:p.=(p.R833R)	Chr19(GRCh38):g.868236A>G	SNV	c.2499T>C	p.=(p.R833R)	rs61738006	COSM3693253
1	2.52909	3.52909	MED16:NM_005481.2:exon8:c.1233G>A:p.=(p.P411P)	Chr19(GRCh38):g.880057C>T	SNV	c.1233G>A	p.=(p.P411P)	rs149892081	.
1	1.465	2.465	MED16:NM_005481.2:exon2:c.155G>A:p.R52H	Chr19(GRCh38):g.890977C>T	SNV	c.155G>A	p.R52H	rs1183598721	COSM4938615,COSM4938614	WD1
1	0	1	MED16:NM_005481.2:intron11:c.1906-19C>T:.	Chr19(GRCh38):g.872137G>A	SNV	c.1906-19C>T	.	rs780537339	.
1	0	1	MED16:NM_005481.2:exon10:c.1620G>A:p.=(p.T540T)	Chr19(GRCh38):g.875395C>T	SNV	c.1620G>A	p.=(p.T540T)	rs61755331	.
1	0	1	MED16:NM_005481.2:intron8:c.1353+109G>T:.	Chr19(GRCh38):g.879828C>A	SNV	c.1353+109G>T	.	rs916631985	.
1	0	1	MED16:NM_005481.2:intron5:c.879+77A>G:.	Chr19(GRCh38):g.885693T>C	SNV	c.879+77A>G	.	.	.
1	0	1	MED16:NM_005481.2:.:.:.	Chr19(GRCh38):g.897384C>T	SNV	.	.	.	.
1	0	1	MED16:NM_005481.2:.:.:.	Chr19(GRCh38):g.897624G>A	SNV	.	.	rs113001891	.
1	8.45526	9.45526	CREBBP:NM_001079846.1:intron7:c.1709+2T>C:.	Chr16(GRCh38):g.3780730A>G	SNV	c.1709+2T>C	.	.	.
1	5	6	CREBBP:NM_001079846.1:exon30:c.6075dup:p.P2026fs	Chr16(GRCh38):g.3728858->T	insertion	c.6075dup	p.P2026fs	.	.	C-terminus
1	5	6	CREBBP:NM_001079846.1:intron20:c.3722+1G>A:.	Chr16(GRCh38):g.3749626C>T	SNV	c.3722+1G>A	.	rs200782888	COSM166411
1	4.965	5.965	CREBBP:NM_001079846.1:exon30:c.5482C>T:p.R1828C	Chr16(GRCh38):g.3729451G>A	SNV	c.5482C>T	p.R1828C	.	COSM6911256	Zn finger
1	4.2	5.2	CREBBP:NM_001079846.1:exon30:c.5858C>T:p.P1953L	Chr16(GRCh38):g.3729075G>A	SNV	c.5858C>T	p.P1953L	rs776500881	COSM6964986	C-terminus
1	0.005	1.005	CREBBP:NM_001079846.1:exon30:c.6571G>A:p.G2191S	Chr16(GRCh38):g.3728362C>T	SNV	c.6571G>A	p.G2191S	rs139688311	.	C-terminus
1	0	1	CREBBP:NM_001079846.1:exon30:c.5940C>T:p.=(p.P1980P)	Chr16(GRCh38):g.3728993G>A	SNV	c.5940C>T	p.=(p.P1980P)	rs768626011	.
1	0	1	CREBBP:NM_001079846.1:intron21:c.3800+100T>C:.	Chr16(GRCh38):g.3745177A>G	SNV	c.3800+100T>C	.	rs965396803	.
1	0	1	CREBBP:NM_001079846.1:intron18:c.3585-65C>T:.	Chr16(GRCh38):g.3751871G>A	SNV	c.3585-65C>T	.	rs1234215986	.
1	0	1	CREBBP:NM_001079846.1:intron18:c.3585-101C>T:.	Chr16(GRCh38):g.3751907G>A	SNV	c.3585-101C>T	.	rs1250501416	.
1	0	1	CREBBP:NM_001079846.1:exon15:c.2973T>G:p.=(p.A991A)	Chr16(GRCh38):g.3767883A>C	SNV	c.2973T>G	p.=(p.A991A)	.	.
1	0	1	CREBBP:NM_001079846.1:intron14:c.2947-64C>T:.	Chr16(GRCh38):g.3767973G>A	SNV	c.2947-64C>T	.	rs530780672	.
1	0	1	CREBBP:NM_001079846.1:intron13:c.2767-58T>G:.	Chr16(GRCh38):g.3769411A>C	SNV	c.2767-58T>G	.	.	.
1	0	1	CREBBP:NM_001079846.1:exon13:c.2751G>A:p.=(p.Q917Q)	Chr16(GRCh38):g.3770585C>T	SNV	c.2751G>A	p.=(p.Q917Q)	.	.
1	0	1	CREBBP:NM_001079846.1:intron11:c.2170-36C>T:.	Chr16(GRCh38):g.3773966G>A	SNV	c.2170-36C>T	.	rs757722869	.
1	0	1	CREBBP:NM_001079846.1:intron8:c.1827+18G>A:.	Chr16(GRCh38):g.3778682C>T	SNV	c.1827+18G>A	.	rs377665463	.
3	5.67583	8.67583	MED1:NM_004774.3:exon5:c.290G>C:p.S97T	Chr17(GRCh38):g.39440495C>G	SNV	c.290G>C	p.S97T	.	.
1	4.0426	5.0426	MED1:NM_004774.3:exon14:c.1104T>C:p.=(p.P368P)	Chr17(GRCh38):g.39419910A>G	SNV	c.1104T>C	p.=(p.P368P)	rs61749873	.
1	3.62783	4.62783	MED1:NM_004774.3:exon2:c.30A>T:p.=(p.S10S)	Chr17(GRCh38):g.39447900T>A	SNV	c.30A>T	p.=(p.S10S)	rs73294997	COSM4129945
1	0	1	MED1:NM_004774.3:intron13:c.1096-23C>T:.	Chr17(GRCh38):g.39419941G>A	SNV	c.1096-23C>T	.	rs779287822	.
1	0	1	MED1:NM_004774.3:intron12:c.976+35T>C:.	Chr17(GRCh38):g.39423662A>G	SNV	c.976+35T>C	.	.	.
1	0	1	MED1:NM_004774.3:intron1:c.26-22C>T:.	Chr17(GRCh38):g.39447926G>A	SNV	c.26-22C>T	.	rs779343973	.
1	6.44242	7.44242	MED12L:NM_053002.5:exon35:c.5044A>G:p.N1682D	Chr3(GRCh38):g.151387870A>G	SNV	c.5044A>G	p.N1682D	.	.
1	5.6365	6.6365	MED12L:NM_053002.5:exon39:c.5846C>G:p.P1949R	Chr3(GRCh38):g.151411318C>G	SNV	c.5846C>G	p.P1949R	.	.
1	3.71675	4.71675	MED12L:NM_053002.5:exon43:c.*3862G>A:.	Chr3(GRCh38):g.151436666G>A	SNV	c.*3862G>A	.	rs189758315	.	stop codon
1	2.5219	3.5219	MED12L:NM_053002.5:intron14:c.2146-55914C>T:.	Chr3(GRCh38):g.151294145C>T	SNV	c.2146-55914C>T	.	rs747413006	.
1	0	1	MED12L:NM_053002.5:intron8:c.1257+63T>C:.	Chr3(GRCh38):g.151164105T>C	SNV	c.1257+63T>C	.	.	.
1	0	1	MED12L:NM_053002.5:intron14:c.2146-11673A>G:.	Chr3(GRCh38):g.151338386A>G	SNV	c.2146-11673A>G	.	rs62283053	.
1	0	1	MED12L:NM_053002.5:intron14:c.2146-11573G>A:.	Chr3(GRCh38):g.151338486G>A	SNV	c.2146-11573G>A	.	rs573525185	COSM3588749
1	0	1	MED12L:NM_053002.5:intron33:c.4822-13_4822-12del:.	Chr3(GRCh38):g.151385003CT>-	deletion	c.4822-13_4822-12del	.	rs775397669	.
1	4.985	5.985	MED13:NM_005121.2:exon23:c.5308A>C:p.K1770Q	Chr17(GRCh38):g.61961039T>G	SNV	c.5308A>C	p.K1770Q	.	.
1	4.76	5.76	MED13:NM_005121.2:exon16:c.3007T>G:p.S1003A	Chr17(GRCh38):g.61982996A>C	SNV	c.3007T>G	p.S1003A	.	.
1	0	1	MED13:NM_005121.2:intron26:c.5968+73G>A:.	Chr17(GRCh38):g.61955309C>T	SNV	c.5968+73G>A	.	rs904345351	.
2	3.9794	5.9794	NCOR1:NM_001190440.1:intron29:c.4201-5T>A:.	Chr17(GRCh38):g.16070530A>T	SNV	c.4201-5T>A	.	rs12942295	COSM3765997
1	7.71249	8.71249	NCOR1:NM_001190438.1:exon15:c.1606C>T:p.R536C	Chr17(GRCh38):g.16118010G>A	SNV	c.1606C>T	p.R536C	.	COSM6723243,COSM6723242	coiled coil
1	5.56668	6.56668	NCOR1:NM_001190440.1:exon24:c.3408G>C:p.E1136D	Chr17(GRCh38):g.16080448C>G	SNV	c.3408G>C	p.E1136D	rs139706730	COSM5574213
1	0	1	NCOR1:NM_001190440.1:exon25:c.3453C>T:p.=(p.T1151T)	Chr17(GRCh38):g.16080060G>A	SNV	c.3453C>T	p.=(p.T1151T)	rs752964070	COSM4907941,COSM2739012
2	0	2	NCOR2:NM_001077261.3:intron10:c.883-54C>T:.	Chr12(GRCh38):g.124430841G>A	SNV	c.883-54C>T	.	rs913471496	.
1	4.965	5.965	NCOR2:NM_001077261.3:exon48:c.7366G>A:p.D2456N	Chr12(GRCh38):g.124325413C>T	SNV	c.7366G>A	p.D2456N	rs897710434	.
1	4.965	5.965	NCOR2:NM_001077261.3:exon37:c.5386C>T:p.R1796W	Chr12(GRCh38):g.124340366G>A	SNV	c.5386C>T	p.R1796W	rs754008044	.	basic+acidic residues
1	4.50975	5.50975	NCOR2:NM_001077261.3:exon48:c.7297G>A:p.A2433T	Chr12(GRCh38):g.124325482C>T	SNV	c.7297G>A	p.A2433T	rs77107801	.
1	2.89769	3.89769	NCOR2:NM_001077261.3:exon43:c.6612T>C:p.=(p.G2204G)	Chr12(GRCh38):g.124333243A>G	SNV	c.6612T>C	p.=(p.G2204G)	rs61751353	COSM3676414
1	2.75519	3.75519	NCOR2:NM_001077261.3:intron31:c.4043-11C>T:.	Chr12(GRCh38):g.124346861G>A	SNV	c.4043-11C>T	.	rs74653335	.
1	2.08529	3.08529	NCOR2:NM_001077261.3:intron44:c.6875-20A>T:.	Chr12(GRCh38):g.124330918T>A	SNV	c.6875-20A>T	.	rs80009916	.
1	0	1	NCOR2:NM_001077261.3:intron39:c.6086-12C>T:.	Chr12(GRCh38):g.124335644G>A	SNV	c.6086-12C>T	.	rs201540578	.
1	0	1	NCOR2:NM_001077261.3:intron39:c.6085+49G>A:.	Chr12(GRCh38):g.124336704C>T	SNV	c.6085+49G>A	.	.	.
1	0	1	NCOR2:NM_001077261.3:exon39:c.5736C>T:p.=(p.L1912L)	Chr12(GRCh38):g.124337102G>A	SNV	c.5736C>T	p.=(p.L1912L)	.	.
1	0	1	NCOR2:NM_001077261.3:intron36:c.5309-39C>T:.	Chr12(GRCh38):g.124340482G>A	SNV	c.5309-39C>T	.	rs199836741	.
1	0	1	NCOR2:NM_001077261.3:intron34:c.4906+52G>A:.	Chr12(GRCh38):g.124342953C>T	SNV	c.4906+52G>A	.	rs368495791	.
1	0	1	NCOR2:NM_001077261.3:intron29:c.3815-90T>C:.	Chr12(GRCh38):g.124348404A>G	SNV	c.3815-90T>C	.	.	.
1	0	1	NCOR2:NM_001077261.3:intron17:c.1810+53T>G:.	Chr12(GRCh38):g.124400448A>C	SNV	c.1810+53T>G	.	rs907868845	.
1	4.14522	5.14522	NCOA2:NM_001321703.1:exon9:c.873C>G:p.=(p.A291A)	Chr8(GRCh38):g.70162814G>C	SNV	c.873C>G	p.=(p.A291A)	.	.
1	3.41727	4.41727	NCOA2:NM_001321703.1:intron3:c.86+7T>G:.	Chr8(GRCh38):g.70216653A>C	SNV	c.86+7T>G	.	rs751738147	.
1	0	1	NCOA2:NM_001321703.1:exon19:c.3846G>C:p.M1282I	Chr8(GRCh38):g.70126883C>G	SNV	c.3846G>C	p.M1282I	rs2228591	COSM3982580
1	0	1	NCOA2:NM_001321703.1:intron18:c.3681+73G>A:.	Chr8(GRCh38):g.70128360C>T	SNV	c.3681+73G>A	.	.	.
1	0	1	NCOA2:NM_001321703.1:intron11:c.2395-40T>A:.	Chr8(GRCh38):g.70148523A>T	SNV	c.2395-40T>A	.	.	.
1	3.3	4.3	NCOA3:NM_001174087.1:exon20:c.3750_3758del:p.Q1273_Q1275del	Chr20(GRCh38):g.47651071GCAGCAGCA>-	deletion	c.3750_3758del	p.Q1273_Q1275del	rs751385560	COSM1483713
1	2.54126	3.54126	NCOA3:NM_001174087.1:intron17:c.3252+34A>G:.	Chr20(GRCh38):g.47642418A>G	SNV	c.3252+34A>G	.	rs941518000	.
1	0	1	NCOA4:NM_001145260.1:intron5:c.420-7dup:.	Chr10(GRCh38):g.46014559->A	insertion	c.420-7dup	.	rs1407370817	.
1	5	6	EP300:NM_001429.3:exon31:c.6329_6330insT:p.Q2110fs	Chr22(GRCh38):g.41178041->T	insertion	c.6329_6330insT	p.Q2110fs	.	.	interaction with NCOA2
1	3.96647	4.96647	EP300:NM_001429.3:exon15:c.2989A>G:p.I997V	Chr22(GRCh38):g.41152004A>G	SNV	c.2989A>G	p.I997V	rs20551	COSM5009621
1	3.45609	4.45609	EP300:NM_001429.3:exon17:c.3183T>A:p.=(p.T1061T)	Chr22(GRCh38):g.41155035T>A	SNV	c.3183T>A	p.=(p.T1061T)	rs20552	COSM4767796
1	0	1	EP300:NM_001429.3:exon1:c.-64G>C:.	Chr22(GRCh38):g.41092941G>C	SNV	c.-64G>C	.	.	.
2	4.28896	6.28896	KAT2A:XM_006721818.4:exon6:c.-126G>C:.	Chr17(GRCh38):g.42119169C>G	SNV	c.-126G>C	.	.	.	acetyltransferase activity
1	5	6	KAT2A:NM_021078.2:exon12:c.1858G>A:p.G620S	Chr17(GRCh38):g.42115740C>T	SNV	c.1858G>A	p.G620S	.	.	acetyltransferase activity
1	0	1	KAT2A:NM_021078.2:.:.:.	Chr17(GRCh38):g.42110928G>A	SNV	.	.	.	.
1	0	1	KAT2A:NM_021078.2:.:.:.	Chr17(GRCh38):g.42125926G>A	SNV	.	.	.	.
3	5.28066	8.28066	KAT2B:NM_003884.4:exon1:c.145T>G:p.S49A	Chr3(GRCh38):g.20040622T>G	SNV	c.145T>G	p.S49A	.	.
1	3.82955	4.82955	KAT2B:NM_003884.4:exon2:c.309G>A:p.=(p.E103E)	Chr3(GRCh38):g.20072338G>A	SNV	c.309G>A	p.=(p.E103E)	rs3021408	COSM4418905
1	0	1	KAT2B:NM_003884.4:intron11:c.1749+58C>T:.	Chr3(GRCh38):g.20127607C>T	SNV	c.1749+58C>T	.	.	.
1	7.6089	8.6089	RXRB:NM_001270401.1:exon7:c.1250T>G:p.F417C	Chr6(GRCh38):g.33195576A>C	SNV	c.1250T>G	p.F417C	rs762252914	.	NR LBD
1	3.51429	4.51429	RXRB:NM_001270401.1:.:.:.	Chr6(GRCh38):g.33189235G>A	SNV	.	.	rs55726242	.
1	0	1	RXRB:NM_001270401.1:exon8:c.1260C>A:p.=(p.S420S)	Chr6(GRCh38):g.33195463G>T	SNV	c.1260C>A	p.=(p.S420S)	.	.

## Sheet: thyroid hormone synthesis
#Pat	CADD	SUM	full_annot_name	var_gen_coord	variant_type	HGVSc	HGVSp	snpDB	COSMIC	protein_region
1	5.32118	6.32118	LRP2:NM_004525.2:exon50:c.9496A>C:p.K3166Q	Chr2(GRCh38):g.169185852T>G	SNV	c.9496A>C	p.K3166Q	rs1423836845	.	extracellular domain
1	5	6	LRP2:NM_004525.2:exon53:c.10234G>C:p.A3412P	Chr2(GRCh38):g.169177962C>G	SNV	c.10234G>C	p.A3412P	.	.	extracellular domain
1	4.425	5.425	LRP2:NM_004525.2:exon73:c.13250G>A:p.G4417D	Chr2(GRCh38):g.169139560C>T	SNV	c.13250G>A	p.G4417D	rs41268685	.	extracellular domain
1	1.91	2.91	LRP2:NM_004525.2:exon63:c.11768C>T:p.P3923L	Chr2(GRCh38):g.169162591G>A	SNV	c.11768C>T	p.P3923L	rs776977042	COSM3569734	extracellular domain
1	1.545	2.545	LRP2:NM_004525.2:exon23:c.3452C>T:p.P1151L	Chr2(GRCh38):g.169243501G>A	SNV	c.3452C>T	p.P1151L	rs150552608	.	extracellular domain
1	0	1	LRP2:NM_004525.2:intron42:c.8005+41G>A:.	Chr2(GRCh38):g.169203941C>T	SNV	c.8005+41G>A	.	rs757957816	.
1	0	1	LRP2:NM_004525.2:exon41:c.7626C>G:p.=(p.R2542R)	Chr2(GRCh38):g.169205568G>C	SNV	c.7626C>G	p.=(p.R2542R)	rs13397109	COSM5460098
1	0	1	LRP2:NM_004525.2:intron29:c.4921-41G>C:.	Chr2(GRCh38):g.169233629C>G	SNV	c.4921-41G>C	.	rs78750385	.
1	0	1	LRP2:NM_004525.2:exon26:c.4236G>C:p.=(p.R1412R)	Chr2(GRCh38):g.169239585C>G	SNV	c.4236G>C	p.=(p.R1412R)	rs34915742	.
1	0	1	LRP2:NM_004525.2:intron25:c.4046-6T>C:.	Chr2(GRCh38):g.169239781A>G	SNV	c.4046-6T>C	.	rs76714416	.
1	0	1	LRP2:NM_004525.2:intron23:c.3550+27C>A:.	Chr2(GRCh38):g.169243376G>T	SNV	c.3550+27C>A	.	.	.
1	0	1	LRP2:NM_004525.2:intron22:c.3430+47A>T:.	Chr2(GRCh38):g.169244646T>A	SNV	c.3430+47A>T	.	rs116792402	.
1	0	1	LRP2:NM_004525.2:intron16:c.2321-18C>A:.	Chr2(GRCh38):g.169259235G>T	SNV	c.2321-18C>A	.	.	.
1	0	1	LRP2:NM_004525.2:intron16:c.2321-19T>G:.	Chr2(GRCh38):g.169259236A>C	SNV	c.2321-19T>G	.	.	.
1	0	1	LRP2:NM_004525.2:intron16:c.2320+30_2320+33del:.	Chr2(GRCh38):g.169270871ACAC>-	deletion	c.2320+30_2320+33del	.	rs769383552	.
1	0	1	LRP2:NM_004525.2:exon16:c.2175C>T:p.=(p.T725T)	Chr2(GRCh38):g.169271049G>A	SNV	c.2175C>T	p.=(p.T725T)	rs141180155	.
1	0	1	LRP2:NM_004525.2:intron6:c.653-43C>T:.	Chr2(GRCh38):g.169292412G>A	SNV	c.653-43C>T	.	rs764665058	.
2	3.58778	5.58778	GNAS:NM_000516.5:exon5:c.393C>T:p.=(p.I131I)	Chr20(GRCh38):g.58903752C>T	SNV	c.393C>T	p.=(p.I131I)	rs7121	COSM3758662
1	4.8	5.8	GNAS:NM_001077490.2:exon1:c.905C>T:p.P302L	Chr20(GRCh38):g.58854357C>T	SNV	c.905C>T	p.P302L	rs765192652	.	basic+acidic
1	3.865	4.865	GNAS:NM_001077490.2:exon1:c.590G>T:p.R197L	Chr20(GRCh38):g.58854042G>T	SNV	c.590G>T	p.R197L	.	.
1	3.075	4.075	GNAS:NM_016592.3:exon1:c.696G>T:p.E232D	Chr20(GRCh38):g.58840802G>T	SNV	c.696G>T	p.E232D	.	.
1	0.265	1.265	GNAS:NM_080425.3:exon1:c.1747G>A:p.D583N	Chr20(GRCh38):g.58855012G>A	SNV	c.1747G>A	p.D583N	.	COSM4530965
1	0	1	GNAS:NM_001077490.2:exon1:c.-220C>T:.	Chr20(GRCh38):g.58853233C>T	SNV	c.-220C>T	.	.	.
1	0	1	GNAS:NM_000516.5:exon13:c.*57G>A:.	Chr20(GRCh38):g.58910886G>A	SNV	c.*57G>A	.	rs140173354	.
1	4.975	5.975	DUOX1:NM_017434.4:exon26:c.3259C>T:p.R1087W	Chr15(GRCh38):g.45152351C>T	SNV	c.3259C>T	p.R1087W	rs757159000	COSM5362981,COSM5362980	transmembrane domain
1	4.09405	5.09405	DUOX1:NM_017434.4:exon7:c.580A>G:p.R194G	Chr15(GRCh38):g.45135558A>G	SNV	c.580A>G	p.R194G	rs200124144	COSM4986818	extracellular domain
1	3.32071	4.32071	DUOX1:NM_017434.4:exon7:c.579C>G:p.=(p.S193S)	Chr15(GRCh38):g.45135557C>G	SNV	c.579C>G	p.=(p.S193S)	rs397834845	.
1	1.14	2.14	DUOX1:NM_017434.4:exon35:c.4537C>T:p.R1513W	Chr15(GRCh38):g.45164782C>T	SNV	c.4537C>T	p.R1513W	rs756591126	COSM5154001,COSM1373164	cytoplasmic domain
1	0	1	DUOX1:NM_017434.4:intron14:c.1565+8G>A:.	Chr15(GRCh38):g.45141078G>A	SNV	c.1565+8G>A	.	rs571724285	COSM7243519,COSM7243518
1	0	1	DUOX1:NM_017434.4:intron21:c.2643-76C>T:.	Chr15(GRCh38):g.45148196C>T	SNV	c.2643-76C>T	.	rs1215019215	.
1	0	1	DUOX1:NM_017434.4:intron31:c.4089+32G>A:.	Chr15(GRCh38):g.45162002G>A	SNV	c.4089+32G>A	.	rs780236781	.
1	3.955	4.955	IYD:NM_001164694.1:exon1:c.121C>T:p.R41C	Chr6(GRCh38):g.150369152C>T	SNV	c.121C>T	p.R41C	rs777194249	COSM3621442,COSM3621441,COSM3621440	basic+acidic
1	3.11158	4.11158	IYD:NM_001164694.1:intron5:c.800-37G>A:.	Chr6(GRCh38):g.150398018G>A	SNV	c.800-37G>A	.	.	.
1	2.93456	3.93456	IYD:NM_001164694.1:exon1:c.69C>A:p.=(p.A23A)	Chr6(GRCh38):g.150369100C>A	SNV	c.69C>A	p.=(p.A23A)	.	COSM1595942,COSM1496284,COSM1496283,COSM1496282,COSM1074510,COSM1074509
1	3.71235	4.71235	SLC16A10:NM_018593.4:intron3:c.942+76G>A:.	Chr6(GRCh38):g.111177741G>A	SNV	c.942+76G>A	.	rs548478351	.
1	3.52812	4.52812	SLC16A10:NM_018593.4:exon2:c.399C>T:p.=(p.S133S)	Chr6(GRCh38):g.111172750C>T	SNV	c.399C>T	p.=(p.S133S)	rs33965856	COSM6403301
1	0.03	1.03	SLC16A10:NM_018593.4:exon4:c.1009G>A:p.V337I	Chr6(GRCh38):g.111206658G>A	SNV	c.1009G>A	p.V337I	rs760684404	COSM3857530	transmembrane domain
1	0	1	SLC16A10:NM_018593.4:exon2:c.408A>G:p.=(p.T136T)	Chr6(GRCh38):g.111172759A>G	SNV	c.408A>G	p.=(p.T136T)	rs1425624247	.
1	6.46549	7.46549	ALB:NM_000477.6:exon1:c.74A>C:p.D25A	Chr4(GRCh38):g.73404401A>C	SNV	c.74A>C	p.D25A	.	.	protein start
1	0	1	ALB:NM_000477.6:intron6:c.714-40C>T:.	Chr4(GRCh38):g.73411956C>T	SNV	c.714-40C>T	.	rs201447958	.
1	3.90357	4.90357	TG:NM_003235.4:exon11:c.2963G>A:p.R988H	Chr8(GRCh38):g.132893891G>A	SNV	c.2963G>A	p.R988H	rs16893332	.	thyroglobulin type 1 / 8
1	2.42826	3.42826	TG:NM_003235.4:intron37:c.6563-111G>A:.	Chr8(GRCh38):g.133017667G>A	SNV	c.6563-111G>A	.	rs56255449	.
1	0	1	TG:NM_003235.4:intron4:c.479-16dup:.	Chr8(GRCh38):g.132873038->T	insertion	c.479-16dup	.	rs577848823	.
1	0	1	TG:NM_003235.4:intron7:c.889+47G>A:.	Chr8(GRCh38):g.132882659G>A	SNV	c.889+47G>A	.	.	.
1	0	1	TG:NM_003235.4:exon16:c.3603G>A:p.=(p.T1201T)	Chr8(GRCh38):g.132901522G>A	SNV	c.3603G>A	p.=(p.T1201T)	rs750765107	COSM6800637
1	0	1	TG:NM_003235.4:intron23:c.4816+67G>A:.	Chr8(GRCh38):g.132929259G>A	SNV	c.4816+67G>A	.	rs895335861	.
1	0	1	TG:NM_003235.4:intron41:c.7239+17806C>T:.	Chr8(GRCh38):g.133047829C>T	SNV	c.7239+17806C>T	.	.	.
1	0	1	TG:NM_003235.4:intron41:c.7239+19838C>T:.	Chr8(GRCh38):g.133049861C>T	SNV	c.7239+19838C>T	.	rs186533934	.
1	2.12	3.12	SLCO1C1:NM_001145944.1:exon3:c.175G>A:p.E59K	Chr12(GRCh38):g.20711510G>A	SNV	c.175G>A	p.E59K	rs372663708	COSM3384223,COSM3384222	transmembrane domain
1	0	1	SLCO1C1:NM_001145944.1:intron6:c.668-44C>T:.	Chr12(GRCh38):g.20723046C>T	SNV	c.668-44C>T	.	rs755472313	.
1	1.37	2.37	SLC16A2:NM_006517.4:exon5:c.1243G>A:p.V415I	ChrX(GRCh38):g.74529285G>A	SNV	c.1243G>A	p.V415I	rs1049487	COSM3845362	transmembrane domain
